# Supplementary material for: Developmental plasticity of the stress response in female but not in male guppies
Source: R Soc Open Sci. 2018 Mar 14;5(3):172268. doi: 10.1098/rsos.172268 (PMC5882742; doi:10.1098/rsos.172268)
Supplement: Description of data [file rsos172268supp2.txt]

"Chouinard-Thuly, Reddon, Leris, Earley & Reader 2017"	
Explanation of columns for the data set of cortisol collection experiment 	
date	date of test
pH	pH of water
ID	ID of fish (trial number)
sex	sex of tested fish
tank	housing tank code
pred	predation exposure
density	social density exposure
type	type of collection phase 2 treatment
mass_g	mass of fish in g
mass_mg	mass of fish in mg
SL_mm	standard length
 indTimeCapture 	time taken to capture each individual in seconds
totTimeCapture	total time since first fish of tank was captured in seconds
timeSleep	time taken for fish to be asleep after eugenol before photographs and weighing 
compromised	if sample lost 25% of water volume or more during collection1
compromised2	if sample lost 25% of water volume or more during collection2
Volume_X1	volume of water for collection 1
Volume_X2	volume of water for collection 2
cort1	cortisol (ng/g/h) extracted from water of collection 2 
cort2	cortisol (ng/g/h) extracted from water of collection 2
cortG1	cortisol from collection 1 corrected for volume (cortisol (ng/g/h)  in 200ml)
cortG2	cortisol from collection 2 corrected for volume (cortisol (ng/g/h)  in 200ml)
ratio	ratio of cortisol between collection 2 and collection 1
cortMM1	cortisol from collection 2 corrected for volume but by standard length (cortisol (ng/mm/h)  in 200ml)
cortMM2	cortisol from collection 1 corrected for volume but by standard length (cortisol (ng/mm/h)  in 200ml)
